# Supplementary material for: Human genotype-to-phenotype predictions: Boosting accuracy with nonlinear models
Source: PLoS One. 2022 Aug 31;17(8):e0273293. doi: 10.1371/journal.pone.0273293 (PMC9432766; doi:10.1371/journal.pone.0273293)
Supplement: S1 File — (TXT) [file pone.0273293.s001.txt]

Supporting code for the techniques described in this paper can be found in the repository https://github.com/alex-medvedev-msc/xgboost_selection.
