# Supplementary material for: Human genotype-to-phenotype predictions: Boosting accuracy with nonlinear models
Source: PLoS One. 2022 Aug 31;17(8):e0273293. doi: 10.1371/journal.pone.0273293 (PMC9432766; doi:10.1371/journal.pone.0273293)
Supplement: S4 Table — (XLSX) [file pone.0273293.s006.xlsx]

## Sheet: eBMD
name	ukb_id
standing_job	806-0.0
heavy_job	816-0.0
number_of_days_week_walked_10+_minutes	864-0.0
duration_of_walks	874-0.0
number_of_days_week_of_moderate_physical_activity_10+_minutes	884-0.0
duration_of_moderate_activity	894-0.0
number_of_days_week_of_vigorous_physical_activity_10+_minutes	904-0.0
duration_of_vigorous_activity	914-0.0
heavy_sports_freq	991-0.0
heavy_sports_duration	1001-0.0
smoking_current	1239-0.0
smoking_past	1249-0.0
alcohol_freq	1558-0.0
alcohol_vs_10years	1628-0.0
diabetes	2443-0.0
had_menopause	2724-0.0
ovaries_removed	2834-0.0
age_at_bilateral_oophorectomy_both_ovaries_removed	3882-0.0
had_used_hrt	2814-0.0
age_diabetes_diagnosed	2976-0.0
other_exercises_freq	3637-0.0
heel_bone_mineral_density_bmd_right	-	# indicates if ebmd measurements were performed on the right foot, taken from ?
height	50-0.0
weight	21002-0.0
age_when_attended_assessment_centre	21003-0.0
sex	31-0.0
age_at_menopause_last_menstrual_period	3581-0.0

## Sheet: Asthma
name	ukb_id
hip_circumference	49-0.0
sex	31-0.0
ultrasound_attenuation_manual	3085-0.0
genotype_batch	22000-0.0
age_diabetes_diagnosed	2976-0.0
weight	21002-0.0
ethnicity	21000-0.0
body_mass_index	21001-0.0
heel_bone_mineral_density	78-0.0
ultrasound_attenuation_left_manual	4141-0.0
ultrasound_attenuation_left	4101-0.0
speed_of_sound_right	4122-0.0
speed_of_sound	3146-0.0
neuroticism	20127-0.0
waist_circumference	48-0.0
speed_of_sound_left	4103-0.0
ultrasound_attenuation_right	4120-0.0
number_of_cigarettes	3456-0.0
heavy_job	816-0.0

## Sheet: Hypothyroidism
name	ukb_id
sex	31-0.0
age_when_attended_assessment_centre	21003-0.0
age	-
leg_fat_percentage_left	23111-0.0
speed_of_sound_through_heel_left	4103-0.0
speed_of_sound_right	4122-0.0
leg_fat_percentage_right	23115-0.0
ultrasound_attenuation_right	4120-0.0
body_fat_percentage	23099-0.0
ovaries_removed	2834-0.0
ultrasound_device_id	45-0.0
alcohol_freq	1558-0.0
weight_pre_imaging	12143-2.0
abdominal_subcutaneous_adipose_tissue_volume_asat	22408-2.0
arm_fat_percentage_left	23123-0.0
number_of_operations_self_reported	136-0.0
had_used_hrt	2814-0.0
systolic_blood_pressure_automated_reading	4080-0.0
age_diabetes_diagnosed	2976-0.0

## Sheet: Psoriasis
name	ukb_id
smoking_past	1249-0.0
waist_circumference	48-0.0
neuroticism	20127-0.0
age	-
weight	21002-0.0
body_mass_index	21001-0.0
vigorous_activity_duration	914-0.0
systolic_blood_pressure	4080-0.0
had_menopause	2724-0.0
ultrasound_attenuation_left	4101-0.0
speed_of_sound_manual	3086-0.0
ultrasound_attenuation	3144-0.0
menopause_age	3581-0.0
number_of_cigarettes_current	3456-0.0
speed_of_sound_left	4103-0.0
hip_circumference	49-0.0
heavy_sports_freq	991-0.0
walk_duration	874-0.0
age_diabetes_diagnosed	2976-0.0
smoking_current	1239-0.0
